# Supplementary material for: Bridging a Century-Old Problem: The Pathophysiology and Molecular Mechanisms of HA Filler-Induced Vascular Occlusion (FIVO)—Implications for Therapeutic Interventions
Source: Molecules. 2022 Aug 24;27(17):5398. doi: 10.3390/molecules27175398 (PMC9458226; doi:10.3390/molecules27175398)
Supplement: Supplementary file 1 [file molecules-27-05398-s001.zip]

Archive with 5 entries (5 files):
- .DS_Store
- Video 1.mov
- Video 2.mov
- Video 3.mov
- Video Legends.pdf
